# Supplementary material for: Radiographic airway abnormalities in untreated early rheumatoid arthritis are associated with peripheral neutrophil activation
Source: Arthritis Res Ther. 2023 Mar 20;25:44. doi: 10.1186/s13075-023-03019-5 (PMC10026468; doi:10.1186/s13075-023-03019-5)
Supplement: Supplementary file 3 — Additional file 3. Source dataset. [file 13075_2023_3019_MOESM3_ESM.xlsx]

## Sheet: Data for analysis
Patient	Sex (female)	Age	Current smoker	Former smoker	Never smoker	Lung disease history self-reported	Symptom duration (months)	SJC28	TJC28	CRP	ESR	ACPA (titre)	RF IgM (titre)	PGA	PhGA	DAS28	DAS28-CRP	CDAI	SDAI	Joint erosion	HRCT pulm abnormality	HRCT ILA/ILD	HRCT pulm nodule	HRCT pulm nodules (n)	HRCT pulm nodules (vol)	HRCT airway abormalities	NDG CD11b MFI	LDG CD11b MFI	NDG CD62L MFI	LDG CD62L MFI	NDG CD177 MFI	LDG CD177 MFI	%LDG	Calprotectin
1	1	72	0	0	1	0	2	13	9	105	42	194	69	40	87	5.87	5.89	34.7	45.2	0	1	0	1	1	60	1	10081	20146	7536	2164	41.7	60.5	3.13	5.65
2	0	59	0	1	0	0	10.5	6	6	5	18	0	4.8	29	40	4.49	4.07	18.9	19.4	0	0	0	0	0	0	0	6450	15916	14487	7057	7859	12634	1.24	0.91
3	0	45	0	0	1	0	8	7	7	9	17	247	49	57	55	5	4.81	25.2	26.1	1	1	0	1	5	x	1	6037	20840	16913	2852	1610	4740	0.62	x
4	1	64	0	0	1	0	24	6	13	6	16	0	8.7	x	36	x	x	x	x	1	0	0	0	0	0	0	6286	24726	13116	3794	2321	5627	0.75	0.78
5	1	54	0	1	0	0	5	4	3	1	5	110	94	16	29	2.88	2.96	11.5	11.6	0	1	0	1	1	26	1	4986	13347	12911	4960	7069	13446	0.24	0.81
6	1	53	0	0	1	0	24	1	1	5	12	15	7	60	2	3.42	3.29	8.2	8.7	1	0	0	0	0	0	0	5047	10442	11498	5013	9202	12867	0.24	1
7	1	52	1	0	0	0	24	4	16	14	24	130	200	x	46	x	x	x	x	1	1	0	0	0	0	1	6450	10615	7284	5775	4933	4499	0.15	1.46
8	1	59	0	1	0	0	6	2	0	4	33	1100	10	70	19	3.82	2.92	10.9	11.3	0	0	0	0	0	0	0	6203	7460	12811	7387	4977	4458	0.11	0.96
9	1	55	0	1	0	0	1	13	12	3	30	230	27	70	46	6.31	5.39	36.6	36.9	0	0	0	0	0	0	0	4915	15867	11196	6350	4639	8764	0.18	0.96
10	1	56	0	0	1	0	12	9	4	5	17	29	1.1	56	19	4.73	4.35	20.5	21	0	0	0	0	0	0	0	4129	16770	16694	4245	837	1927	0.12	0.43
11	1	61	1	0	0	0	6	7	9	6	8	77	0	67	59	4.81	5.02	28.6	29.2	0	0	0	0	0	0	0	5450	25829	11696	3230	5227	13583	0.32	1.01
12	0	37	0	0	1	0	6	9	3	9	9	239	0	28	24	3.74	3.98	17.2	18.1	1	0	0	0	0	0	0	4378	19078	13737	3321	1338	3369	1.01	0.84
13	1	64	0	1	0	0	9	8	16	9	8	82	0	96	59	5.83	6.18	39.5	40.4	0	1	0	1	4	446	0	5361	17919	12422	5167	2932	6741	0.95	0.64
14	1	61	0	0	1	0	4	9	9	57	63	1200	41	62	x	6.29	5.81	x	x	1	1	0	0	0	0	1	3963	17020	10135	3712	5363	12870	0.49	1.41
15	1	74	0	0	1	0	10	11	8	8	34	0	11	50	61	5.68	4.98	30.1	30.9	0	1	0	0	0	0	1	6114	13432	7038	4503	5820	10569	1.32	1
16	1	22	0	0	1	0	3.5	6	7	9	2	2.1	200	64	54	3.55	4.85	24.8	25.7	0	1	0	1	1	27	1	7466	25963	11822	2094	10011	25609	0.82	0.51
17	0	61	0	0	1	0	24	3	3	3.4	21	10	0	72	76	4.59	3.96	20.8	21.1	0	1	1	1	1	49	1	5534	x	8356	x	2016	x	0.84	1.57
18	1	35	0	0	1	1	1	5	5	0.7	10	0	18	53	48	4.23	3.77	20.1	20.2	0	0	0	0	0	0	0	4530	23494	7310	1415	2897	10760	1.21	0.81
19	1	69	0	0	1	0	6	7	3	1.5	21	140	20	8	16	3.95	3.11	12.4	12.6	0	1	0	1	1	87	1	7640	21103	10320	2534	5223	11207	2.95	0.69
20	1	57	0	0	1	0	11	7	7	1.4	15	9.6	16	53	38	4.86	4.24	23.1	23.2	1	0	0	0	0	0	0	5592	18503	13808	7310	489	838	0.82	1.07
21	0	29	0	0	1	0	5	4	9	15	13	600	26	16	17	4.26	4.42	16.3	17.8	0	1	0	1	2	36	1	6461	15934	7872	4467	5911	11653	0.33	2.21
22	1	55	1	0	0	0	2	7	14	22	40	580	190	86	69	6.62	6.13	36.5	38.7	0	1	1	0	0	0	1	6628	10099	12577	10946	2431	3165	1.74	2.03
23	1	73	0	0	1	0	31	10	10	4.8	29	250	0	63	48	5.9	5.13	31.1	31.6	0	0	0	0	0	0	0	6885	16433	11164	8142	3221	5940	0.79	2.65
24	1	65	1	0	0	0	2	17	11	38	52	1000	81	45	23	6.41	5.92	34.8	38.6	x	1	1	1	9	480	1	5944	18924	11687	6101	2142	4173	1.64	2.52
25	1	28	0	0	1	0	3	11	6	42	48	6	0	60	50	5.85	5.45	28	32.2	0	1	0	1	2	x	0	7114	15778	7336	3618	2403	5007	2.01	10.05
26	1	43	0	1	0	1	10	2	5	7.2	17	44	19	56	35	4.42	4.15	16.1	16.8	0	1	0	1	5	x	1	7247	18855	10770	3502	9424	20530	1.38	1.57
27	1	57	0	0	1	1	9	6	4	5	10	940	19	69	15	4.38	4.38	18.4	18.9	0	1	0	1	1	x	1	5835	12797	8986	8755	1253	2462	0.46	1.06
28	1	75	1	0	0	1	6	3	0	8.3	34	0	11	69	22	3.92	3.21	12.1	12.9	0	0	0	0	0	0	0	5185	10956	12542	12542	4174	4174	1.63	7.75
29	1	63	0	0	1	0	3.5	15	2	81	104	0	139	10	58	5.27	4.56	23.8	31.9	0	1	0	0	0	0	1	8685	14640	8841	5869	4051	7077	15.1	x
30	1	67	1	0	0	0	4.5	12	12	32	53	764	200	72	64	6.7	6.14	37.6	40.8	0	1	0	1	5	x	0	8595	18962	9996	6358	1327	2674	2.93	x
